# Supplementary material for: Clinical, cytogenetic, and molecular findings in a patient with ring chromosome 4: case report and literature review
Source: BMC Med Genomics. 2019 Nov 21;12:167. doi: 10.1186/s12920-019-0614-4 (PMC7087353; doi:10.1186/s12920-019-0614-4)
Supplement: Supplementary file 2 — Additional file 2. Comparison of cytogenetic results between the proposita and the reported cases with ring chromosome 4. [file 12920_2019_614_MOESM2_ESM.xlsx]

## Sheet: Paz-y-Miño et al. Add file 2
Paz-y-Miño et al. Additional file 2
		ring absent	monocentric ring	monocentric ring	dicentric ring	ring absent	monocentric ring	dicentric ring	fragment		dicentric chromosome	monocentric ring	dicentric ring	monocentric ring	dicentric ring	polycentric	rod derived from ring	duplicated	partial ring	deletion 4q	interlocked ring	interlocked ring x4	fragment	pulverized	ring absent	monocentric	dicentric	monocentric ring	smaller ring & dic rod-shaped	fragment	ring absent	monocentric ring	dicentric ring	monocentric	dicentric	tricentric ring	tetracentric ring		dicentric rod-shaped	octocentric ring	interlocked ring
Reference	Patient´s Age	< 45,-r(4)	< 45,r(4)	< 45,r(4)x2	< 45,dic r(4)	45,-r(4)	45,r(4)	45,dic r(4)	45,+frag	46	46,dic(4)	46,r(4)	46,dic r(4)	46,r(4)x2	46,dic r(4)x2		46,r(4)	46,dup r(4)		46,del(4)(?q25)			46,+frag	46, pvz r(4)	47,-r(4)	47,+r(4)	47,+dic r(4)	47,+r(4)x2	47	47,+frag	polyploid, -r(4)	polyploid, r(4)	polyploid, dic r(4)	polyploid, r(4)x2	polyploid, dic r(4)x2	polyploid, trc r(4)	polyploid, tetra r(4)	polyploid & pulverized	polyploid r(4)	polyploid r(4)	polyploid r(4)	TOTAL
Our case	F / 10 d					5				20		65: r(4)(p16.3q35.2)	5																			5										100
	5 y					6				16		66: r(4)(p16.3q35.2)	5																			3	4									100
	10 y					7	1			10		58: r(4)(p16.3q35.2). ish r(4)(pter-,qter-). arr 4p16.3(68,345-1,778,803x1, 1,784,441-2,126,584x3), arr 4q35.2 (187,900,881-190,957,460x1)	7																		4	4	5								4	100
6	M / 1 d		2		1	9	7					151	4	2			8									3	1	2			4	2	3	1	1							201
7	M / 1 d, culture A					9	14			2																																25
	culture B					8	9			12																																29
8	M / 1 y 7 m					5		0		1	1	27	1	0											2	2	0	0			0	2	0	2	0		1					44
	1 y 9 m					2		0		1	0	28	6	1											4	3	0	0			0	0	3	0	0		1					49
	5 y 2 m					1		1		2	0	37	0	0											0	2	0	1			0	0	4	1	0		0					49
	5 y 4 m					2		0		0	0	53	0	0											0	2	0	1			0	0	3	0	0		0					61
9	F / 16 y									X		X
10	M / 4 y					4	1			2		103	3																		2	1	4	4	3			3				130
11	F / 5 y 2 m , during one y: blood 1						2			1		95	1															0			2											101
	blood 2						1			2		107	3															0			3											116
	blood 3						2			1		60	0															0			0											63
	blood 4						2			6		190	4															1			7											210
	skin						0			0		15	0															0			0											15
12	M / 1 d, blood 1											X
	blood 2											X
	skin											X
13	F / 2 y 8 m									64		6																														70
	3 y 0 m									10		2																														12
	3 y 8 m									23		32																														55
	5 y 6 m									18		32																														50
	9 y 10 m									14		36																														50
14	M / 8 y					13						128: r(4)(p16q35)	3	1			2	4																								151
	17 different lymphocyte cultures									X		X	X																		X	X	X	X		X	X	X	X	X	X	10 000
	3 fibroblast cultures											X					X														X											250
15	M / 8 y									X		r(4)(p15q35)
16	F / 5 y									X		r(4)(p16q33)
17	M / 4 y					8						249: r(4)(p16q35)	16	25	2																											300
18	M / 5 d	1				6	3		2	1		97: r(4)(p15q35)	2	1			3	5									1		1													26
19	M / 3 y, each 3 m: blood 1									3		55	11	4		2			23		2																					100
	blood 2									0		2	0	0		0			3		0																					5
	blood 3									4		46	16	0		5			22		2																					95
20	F / 2 d		1	1			7		1			76: r(4)(p16q35)	2	1									3			3		3		1						1						100
21	F / 6 y									X		X
22	M / 2 m					2						41: r(4)(p16q35)														3	5															10
23	M / 1 d											X
	F / 1 d											X
24	F / 1 y 6 m											r(4)(p16q35)
25	M / 12 y					4				2		40: r(4)(p16q35)	4																													50
26	M / 11 m											50: r(4)(p16q35)																														50
27	M / 1 d									X		r(4)(p16q34)
28	F / 1 y 7 m					12						81: r(4)(p16q35)																2														95
29	M / 29 w (PD) and 1 d											r(4)(p15q35)
30	M / 8 y	2	1			1	2					68: r(4)(p16q35)	9						1													1	7				8					100
31	F / 2 y 6 m									105		25: r(4). ish r(4)(P5097B.5+,P5225-BI0+,pC847.351+,D4Z1+,TelBam1I+)	6	4																												115
32	F / 1 w									0.84		r(4)(p16q22.3) (12%)														0.04
33	M / 5 m					0.1						r(4)(pterq35.2-qter) (90%)
34	M / 1 y											12: r(4)(p16.3qter)																														12
	21 y									11		9: r(4)(p16.3q35)																														20
5	F / 15 m					1						16: r(4)(p16.3q35.2). ish r(4)(4ptel+, 4qtel+, AHT+)			2									1																		20
35	F / 17 y					2				7		50: r(4)(p16q35)	38			1			2																							100
36	F / fetus					13						10: r(4)(p16q33-34). ish r(4)(D4S142/PJ-129P5-,D4S166/PJ-111E4-,D4S1233/RP11-478A6-, D4S1276/RP11-7A6-,MSX1-,D4S1511/RP1181L15+,D4S863/RP11-119N7+,D4S2677/RP11-648O9+,D4S575/RP11-4D13+, SHGC84154/RP11-79K2-,D4S3128/RP11-274E20-)																														23
37	F / 26 y											r(4)(p16q35). ish r(4)(D4S3359-,FGFR3+,WHSCR+,D4S2390+)
38	F / 27 y					16				21		160: r(4)(p16q35). ish r(4)(RP11-478C6-,RP11-1191J2-,RP11-20I20+,RP11-1244E8+,RP11-572O17+,RP11-317B7+)	9													8																214
39	M / 26 w (PD) and 16 m											100: r(4)(p16.3q35). 20: ish wcp r(4)(p16.3q34.3~35.1). 10: ish cgh r(4)(RP11-117J13-,RP11-61G19+,RP11-59I16+,RP11-228F3-)																														100
40	M / fetus 26 w					12						11: r(4)(p15.2q35.2). ish r(4)(4ptel-,WHS-,4qtel-)																														23
	birth: cord blood lymphocytes					9						87	13													1																110
	skin fibroblasts					6						31	3																													40
	placental chorionic villi					13						27																														40
41	M / 14 m											r(4). ish r(4)(D4S3359-,WHS+,D4S2930+). arr 4p16.3 (pter-1.46 Mb)x1
42	F / 34 m											100: r(4)(p16.3qter). ish r(4)(pter-,WHS+, qter+). arr 4p16.3(pter-759,758x1,769,090x2)																														100
43	M / 10 m					9						84: r(4)(p16q35). ish r(4)(pter-,WHS+, qter+)	2																				5									100
44	M / 20 m					6				5		83: r(4)(p16.3qter). ish r(4)(pter-,WHS+, qter+). arr 4p16.3 (pter-897,434x1)														5						1										100
45	M / 4 y 7 m: culture 48 h					5						286: r(4)(p16q35)	9																													300
	culture 72 h					4						270	26																													300
46	M / 13 m: culture 72 h - 1					2-7%						50-106: r(4)(p16.3q35). ish (4ptel-,WHS+,4qtel+) (22-36%)												X								2-12%						X				50-106
	culture 72 h - 2
	culture 72 h - 3
	culture 96 h
47	F / 2 y					7						82: r(4)(p16.3q35.2). ish cgh r(4)(pter+, WHS+,RP11-213A19-RP11-521G19x1). arr 4q35.1q35.2 (186,182,721-191,273,063x1)	3						4							4																100
3	F / 11 y					5						287: r(4)(p16.3q35.2). ish r(4)(pter-,qter-). arr 4p16.3(449,000-1,827,772x1)																														292
48	F / fetus 21 w											30: r(4)(p16.3q35.2). ish (4ptel-,WHS+,4qtel-). arr 4p16.3(34,021-164,174x1), arr 4q35.2(188,713,284-191,162,284x1)																														30
49	M / 4 y											60: r(4)																														60
50	F / 1d											20: r(4)(p15.3q35)																														20
51	M / 6 y					1				11		42: r(4)(p16.3q35.2)								1	3							1														59
F, female; M, male; d, days; w, weeks; m, months; y, years; PD, prenatal diagnosis.
The number on the first column from lines (7-81) corresponds to the reference.
